# Supplementary material for: Healthier Lifestyles Attenuated Association of Single or Mixture Exposure to Air Pollutants with Cardiometabolic Risk in Rural Chinese Adults
Source: Toxics. 2022 Sep 17;10(9):541. doi: 10.3390/toxics10090541 (PMC9503940; doi:10.3390/toxics10090541)
Supplement: Supplementary file 1 [file toxics-10-00541-s001.zip]

Archive with 1 entries (1 files):
- toxics-1813888-supplementary.pdf
